# Supplementary material for: Environmental Profile of a Novel High-Amylose Bread Wheat Fresh Pasta with Low Glycemic Index
Source: Foods. 2022 Oct 13;11(20):3199. doi: 10.3390/foods11203199 (PMC9601865; doi:10.3390/foods11203199)
Supplement: Supplementary file 1 [file foods-11-03199-s001.zip]

Archive with 1 entries (1 files):
- foods-1929422-supplementary.pdf
